# Supplementary material for: Soft material for soft actuators
Source: Nat Commun. 2017 Sep 19;8:596. doi: 10.1038/s41467-017-00685-3 (PMC5605691; doi:10.1038/s41467-017-00685-3)
Supplement: Supplementary file 6 — Supplementary Software 1 [file 41467_2017_685_MOESM6_ESM.zip]

Archive with 1 entries (1 files):
- 128533_2_data_set_2452639_ft1kz2.stl
